# Supplementary material for: An Accurate Prostate Cancer Prognosticator Using a Seven-Gene Signature Plus Gleason Score and Taking Cell Type Heterogeneity into Account
Source: PLoS One. 2012 Sep 28;7(9):e45178. doi: 10.1371/journal.pone.0045178 (PMC3460942; doi:10.1371/journal.pone.0045178)
Supplement: Table S2 — Clinical and pathologic tumor characteristics of Data Set 1 and 2. (XLS) [file pone.0045178.s005.xls]

## Sheet: Supporting Information S3
Data Set 1												Data Set 2
Patient Id	Age	Year of Surgery	PSA	Primary Gleason	Secondary Gleason	Gleason Sum	Stage	Surgical Margin	Recurrence Status	RecTime		Patient Id	Age	PSA	Gleason Sum	Stage	Surgical Margin	Recurrence Status	RecTime
M00000001	74.12	2000	11.08	5	4	9	T3b	N	1	0.7		SL_U133A_PR64.T	67.2	1.8	4	T2b	N	0	67.9
M00000006	66.56	2000	6.8	3	5	8	T3b	N	1	0.6		SL_U133A_PR62.T	55	9.8	6	T2c	P	0	84.2
M00000009	68.13	2000	7.36	3	5	8	T3b	N	1	0.5		SL_U133A_PR63.T	67.8	6	6	T1c	P	1	82.4
M00000010	77.36	2000	9.74	3	4	7	T2b	P	1	21.2		SL_U133A_PR56.T	54.6	4.1	6	T2c	P	0	94.1
M00000011	74.49	2000	15.11	3	4	7	T3b	P	0	14.8		SL_U133A_PR11.T	62.5	17.8	9	T2b	P	1	31.6
M00000012	67.96	2000	5.77	2	3	5	T3a	N	0	35.9		SL_U133A_PR53.T	57.6	4.7	7	T2b	N	0	93.6
M00000013	55.3	2000	9.76	3	4	7	T3b	N	1	10.5		SL_U133A_PR54.T	53.2	7.1	7	T1c	N	0	94.8
M00000014	67.37	2000	4.15	3	5	8	T2b	N	0	35.3		SL_U133A_PR31.T	68.5	7	7	T2b	N	0	60.6
M00000015	70.07	2000	4.95	1	4	5	T2b	P	1	2.6		SL_U133A_PR32.T	53.9	14.6	7	T2a	P	0	84.1
M00000017	63.42	2000	4.32	3	2	5	T2b	N	0	28.9		SL_U133A_PG_53	64.1	21.4	9	T2b	P	0	93.2
M00000024	74.64	2000	9.57	3	3	6	T2a	N	1	11		SL_U133A_PR20.T	60	9.6	7	T1c	P	1	67.4
M00000030	60.34	2001	5.48	3	4	7	T2b	N	0	79		SL_U133A_PG_52	59.2	7.8	9	T1c	P	1	36.8
M00000039	55.75	2000	8.4	3	4	7	T3a	P	1	4.5		SL_U133A_PR22.T	47.6	3.9	7	T2a	N	0	80.9
M00000042	58.8	2000	6.8	5	5	10	T2b	P	1	5.2		SL_U133A_PR68.T	52.2	21.5	6	T2a	N	0	81.2
M00000043	57.63	2000	5.34	3	4	7	T2c	P	1	0.3		SL_U133A_PR28.T	65.5	5.9	7	T2b	N	0	86.4
M00000044	70.16	2000	6.7	3	3	6	T2b	N	1	8.4		SL_U133A_PR71.T	59.8	5.7	7	T1c	N	0	70.3
M00000048	43.18	2000	6	3	4	7	T2b	N	0	8.3		SL_U133A_PR65.T	68.6	11.2	5	T2b	N	0	74.3
M00000057	49.71	2001	10.88	3	4	7	T2c	N	1	3.5		SL_U133A_PR12.Trpt	62.6	22.3	7	T1c	P	1	14.9
M00000058	60.97	2000	4.07	2	3	5	T3a	P	1	16.2		SL_U133A_PR13.T	61.8	18.5	8	T2a	P	1	35.4
M00000061	66.45	2000	11.6	3	4	7	T3a	N	1	3.5		SL_U133A_PR25.T	63.3	6.8	7	T1c	P	0	71.3
M00000063	70.02	2000	6.51	3	5	8	T2c	N	1	2.3		SL_U133A_PR61.T	61.8	6.1	7	T1c	P	0	75.9
M00000080	69.67	2000	11.6	3	3	6	T2b	N	1	19.3		SL_U133A_PR70.T	56.4	4.9	7	T1c	P	0	73.4
M00000083	52.7	2000	10.8	5	5	10	T3a	N	1	2.5		SL_U133A_PR10.T	63.1	17.7	6	T2c	P	1	22.7
M00000084	62.43	2000	6	3	4	7	T2b	P	1	3.2		SL_U133A_PR14.T	56.9	12.9	7	T2a	P	1	64.8
M00000095	71.03	2001	8.79	5	3	8	T2a	P	1	0.6		SL_U133A_PG_50	69.2	26.6	7	T2b	P	0	74.3
M00000096	67.03	2001	9.2	3	4	7	T3a	P	1	8.7		SL_U133A_PR24.T	53.9	27.4	7	T2b	N	0	84.5
M00000103	70.87	2001	16.7	4	3	7	T3b	P	1	0.7		SL_U133A_PR15.T	67.2	18.2	9	T3a	P	1	1.4
M00000105	56.47	2001	4.72	2	3	5	T2c	N	0	30		SL_U133A_PR58.T	47.7	4.8	7	T1c	P	0	75.9
M00000106	56.84	2001	5.74	3	3	6	T3a	N	0	25.1		SL_U133A_PR51.T	67.5	9.7	7	T2a	P	1	58.4
M00000119	56.1	2001	NA	3	3	6	T2c	N	0	8		SL_U133A_PR29.T	68.1	4.8	8	T2b	N	1	63
M00000130	62.43	2001	6	4	3	7	T4	N	1	35.8		SL_U133A_PR16.T	63.5	12.2	7	T2a	P	1	61.1
M00000138	65.36	2001	NA	3	3	6	T2c	N	1	33.4		SL_U133A_PR57.T	53.8	5.5	6	T1c	N	0	70.3
M00000140	56.84	2001	5.74	4	5	9	T3b	N	1	0.9		SL_U133A_PR39.T	60.1	5.2	6	T1c	P	0	64.2
M00000146	66.66	2001	8.22	4	3	7	T2b	N	0	69.4		SL_U133A_PR59.T.REP	68.2	2.4	6	T2a	P	0	105.7
M00000147	70.88	2001	4.85	3	3	6	T2a	P	1	3.9		SL_U133A_PR17.T	65.9	4.26	7	T2a	P	1	2.1
M00000149	54.7	2001	8.73	2	3	5	T2b	N	0	71.2		SL_U133A_PG_46	60.9	5.5	7	T1c	P	1	41.1
M00000154	57.68	2001	4.7	5	4	9	T2b	N	1	7.7		SL_U133A_PR40.T	44.9	20.7	6	T1c	P	0	70.6
M00000167	63.33	2001	6.4	3	3	6	T2b	NA	0	49.9		SL_U133A_PR18.T	65.1	17.83	9	T1c	P	1	6.1
M00000194	70.3	2001	8.68	3	4	7	T2b	P	1	1.3		SL_U133A_PR72.T	55.3	21.5	8	T1c	P	1	8.2
M00000201	68.08	2001	NA	3	3	6	NA	N	0	34.5		SL_U133A_PR43.T	56.1	1.46	7	T2b	N	0	61.4
M00000205	61.7	2001	5.3	3	3	6	T1c	NA	1	53.7		SL_U133A_PG_8	66.5	5.97	7	T1c	P	0	73.5
M00000212	53.93	2001	2.97	3	4	7	T2b	NA	0	62.4		SL_U133A_PG_12	58.5	4.7	7	T2b	N	0	71.8
M00000215	61.32	2001	6.54	3	4	7	T2b	P	0	66.2		SL_U133A_PR45.T	57.3	6.7	7	T1c	N	0	72.1
M00000229	60.24	2003	6.01	3	4	7	T2b	P	0	6.5		SL_U133A_PG_45	63.8	29	8	T1c	P	0	67.5
M00000236	67.95	2000	13.7	1	4	5	T3a	P	1	4.9		SL_U133A_PR49.T	51.2	13.6	6	T1c	P	1	12.1
M00000237	72.45	2000	7.69	4	5	9	T2b	N	0	33		SL_U133A_PR19.T	65.5	1.8	8	T1c	P	1	11.6
M00000255	60.22	2001	5.88	3	3	6	T3a	P	1	10.2		SL_U133A_PR44.T	55.3	7	6	T1c	N	0	59.3
M00000282	61.74	2001	4.5	3	3	6	T3a	NA	1	5.1		SL_U133A_PR47.T	58.3	6.6	7	T2b	P	0	69.7
M00000289	52.01	2001	4	3	3	6	T2b	P	0	40.6		SL_U133A_PR41.T	66.9	4.5	7	T2b	N	0	72.6
M00000290	69.84	2001	7.11	3	4	7	T2b	N	1	2.8		SL_U133A_PR50.T	45.4	7	6	T1c	N	0	59.3
M00000304	70.11	2001	14.08	3	4	7	T3a	P	0	23.2		SL_U133A_PR66.T	68.9	4	7	T1c	N	0	70
M00000308	61.13	2001	9.34	3	3	6	T2b	N	1	9.6		SL_U133A_PR55.T	54.1	6.9	6	T1c	N	0	64.4
M00000315	63.95	2001	11.7	3	4	7	T2b	N	1	9.3		SL_U133A_PR26.T	65.2	11.2	7	T2b	N	1	48.6
M00000324	71.49	2001	5.72	3	3	6	T1c	N	0	60		SL_U133A_PR52.T	61	7.6	7	T2a	N	0	67
M00000327	60.76	2001	24.6	3	4	7	T2b	N	0	3.2		SL_U133A_PR48.T	50.1	14.6	7	T2a	P	1	49.4
M00000339	64.2	2001	10.74	3	4	7	T2b	N	0	22.6		SL_U133A_PR37.T	49.9	8.1	6	T2b	P	0	62.3
M00000347	67.5	2001	1.52	3	4	7	T2a	N	1	55.4		SL_U133A_PG_13	62.9	6.57	7	T2b	P	1	16
M00000362	60.53	2001	1.23	3	4	7	T2b	N	0	15.4		SL_U133A_PR21.Trep	57.8	17.83	8	T2b	P	1	5.1
M00000363	65.29	2001	NA	3	4	7	NA	N	0	57.5		SL_U133A_PR69.T	58.3	15.35	7	T2c	N	0	57.3
M00000364	54.79	2001	5.53	3	3	6	T2a	P	0	22.1		SL_U133A_PR7.TRED02	60	9.1	7	T1c	P	1	45.3
M00000368	69.31	2001	NA	3	3	6	T2c	P	0	64.6		SL_U133A_PR42.T	64.8	6.8	7	T2a	P	0	60.1
M00000385	68.47	2001	18.83	3	4	7	T3a	N	1	21		SL_U133A_PR1.Tredo	58.2	10.7	8	T1c	P	1	21.2
M00000389	70.47	2001	13.16	3	4	7	T3a	P	0	7.2		SL_U133A_PG_41	67.3	8.18	7	T2a	P	1	34.6
M00000396	62.45	2001	4.8	3	3	6	T4	NA	0	60		SL_U133A_PG_15	62.9	62.1	7	T2a	N	1	1.9
M00000404	74.08	2001	9.35	3	4	7	T3b	N	1	48		SL_U133A_PG_42	66.5	20.1	9	T1c	P	0	56
M00000417	71.5	2001	4.86	5	3	8	T2b	N	1	10.7		SL_U133A_PR6.TREDO	57.5	3.1	7	T2c	P	1	10.6
M00000420	58.71	2002	4.07	3	3	6	T2a	P	1	12.5		SL_U133A_PR35.T	66.8	7.5	7	T2c	P	0	89.8
M00000429	57.31	2001	74.72	3	4	7	T3b	N	1	0.8		SL_U133A_PR3.TREDO	60.8	4.3	9	T1c	P	1	10.6
M00000434	55.01	2001	13.3	3	3	6	T3b	P	0	46.3		SL_U133A_PR2.Tredo	57.1	34.91	7	T1c	P	1	4.4
M00000501	55.53	2002	4.52	3	3	6	T2b	N	1	0.7		SL_U133A_PR74.B	72.7	6.9	9	T1c	P	1	12.2
M00000520	53.62	2002	18.85	4	4	8	T3b	N	1	1.5		SL_U133A_PR73.T	61.2	4.5	8	T2b	N	1	29.7
M00000531	55.87	2002	4.2	3	3	6	T2b	P	0	23		SL_U133A_PR8.TREDO	67.6	8.84	7	T2a	N	1	1.9
M00000533	63.43	2002	3.56	3	4	7	T2b	N	1	3.6		SL_U133A_PG_37	68.1	7.9	7	T2c	P	1	4
M00000535	52.51	2002	5.33	3	4	7	T2b	N	1	6.8		SL_U133A_PR27.T	61.9	4	7	T2b	P	1	3.9
M00000536	64.27	2003	NA	4	3	7	T2c	N	0	53.7		SL_U133A_PR5.TREDO	67.5	18.4	8	T1c	N	1	2.6
M00000541	51.37	2002	32.41	3	3	6	T2b	NA	0	58.8		SL_U133A_PR4.TREDO	63.9	6.9	7	T3a	N	1	18.7
M00000555	64.51	2002	NA	3	4	7	T2b	N	0	28.5		SL_U133A_PR60.T	62.6	18.7	8	T1c	N	0	55.1
M00000758	65.99	2003	4.8	4	3	7	T3b	P	1	1.4		SL_U133A_PR9.TREDO	56.7	17.5	7	T1c	P	1	8.4
												SL_U133A_PR33.T	57.5	8.8	6	T2a	P	0	100.2
